# Supplementary material for: Extraction of Bioactive Compounds from Larrea cuneifolia Cav. Using Natural Deep Eutectic Solvents: A Contribution to the Plant Green Extract Validation of Its Pharmacological Potential
Source: Plants (Basel). 2025 Mar 24;14(7):1016. doi: 10.3390/plants14071016 (PMC11990737; doi:10.3390/plants14071016)
Supplement: Supplementary file 1 [file plants-14-01016-s001.zip]

Archive with 1 entries (1 files):
- plants-3532396-supplementary.pdf
